# Supplementary material for: Characterization of the Oncogenic Potential of Eukaryotic Initiation Factor 4A1 in Lung Adenocarcinoma via Cell Cycle Regulation and Immune Microenvironment Reprogramming
Source: Biology (Basel). 2022 Jun 28;11(7):975. doi: 10.3390/biology11070975 (PMC9311917; doi:10.3390/biology11070975)
Supplement: Supplementary file 1 [file biology-11-00975-s001.zip]

Archive with 2 entries (2 files):
- biology-1772343-supplementary-Table S3.pdf
- biology-1772343-supplementary-Tables S1 and S2.pdf
